# Supplementary material for: Deletion of quinolinate phosphoribosyltransferase gene accelerates frailty phenotypes and neuromuscular decline with aging in a sex‐specific pattern
Source: Aging Cell. 2023 Apr 20;22(7):e13849. doi: 10.1111/acel.13849 (PMC10352574; doi:10.1111/acel.13849)
Supplement: Supplementary file 3 — Table S1 [file ACEL-22-e13849-s003.xlsx]

## Sheet: Sheet1
	TABLE S1. Comparison of tissue weights between QPRT-/- and wild type mice
			Total Body Weight	Heart	Liver	Spleen	Visceral fat	Tibialis anterior (TA)	Weight-adjusted TA
	Young Female	QPRT-/-, mean (g)	21.13	0.1123	0.9459	0.09063	0.1819	0.1428	0.000302
		Wild type, mean (g)	16.88	0.1028	0.7642	0.0796	0.07783	0.1257	0.000446
		p value (unpaired t-test)	<0.001	0.1526	0.0081	0.2447	0.0057	0.0761	0.0036
	Young Male	QPRT-/-	27.38	0.1751	1.459	0.09144	0.2772	0.171	0.0002488
		Wild type	22.29	0.1351	0.9051	0.06243	0.1483	0.1796	0.0003793
		p value (unpaired t-test)	<0.001	0.0095	0.0046	0.0003	0.0024	0.1394	0.0032
	Middle-age Female	QPRT-/-, mean (g)	25.32	0.1222	1.188	0.1162	0.268	0.139	0.000233
		Wild type, mean (g)	20.33	0.1208	0.9248	0.09467	0.1795	0.1197	0.0002952
		p value (unpaired t-test)	<0.001	0.8847	0.01404	0.058	0.2595	0.1262	0.0132
	Middle-age Male	QPRT-/-, mean (g)	32.73	0.1799	1.434	0.1074	0.4895	0.1444	0.0001369
		Wild type, mean (g)	25.75	0.1627	1.246	0.1061	0.2509	0.1553	0.0002194
		p value (unpaired t-test)	<0.001	0.1237	0.181	0.96	0.1016	0.3763	0.0014
	Old Female	QPRT-/-, mean (g)	28.77	0.1563	1.87	0.3387	0.3827	0.1628	0.0002451
		Wild type, mean (g)	23.05	0.1568	1.177	0.2168	0.1818	0.1257	0.000252
		p value (unpaired t-test)	0.00203657	0.9675	0.1091	0.3362	0.0553	0.0633	0.8018
	Old Male	QPRT-/-, mean (g)	30.47	0.1879	1.62	0.1788	0.2391	0.1408	0.0003046
		Wild type, mean (g)	28.45	0.1693	1.419	0.09294	0.2154	0.1572	0.0001846
		p value (unpaired t-test)	0.0073	0.0362	0.2636	0.0279	0.5491	0.1852	0.449
